# Supplementary material for: High Storable Power Density of Triboelectric Nanogenerator within Centimeter Size
Source: Materials (Basel). 2023 Jun 28;16(13):4669. doi: 10.3390/ma16134669 (PMC10342295; doi:10.3390/ma16134669)
Supplement: Supplementary file 1 [file materials-16-04669-s001.zip]

Archive with 4 entries (4 files):
- materials-2430044-supplementary.pdf
- Video S1 COMSOL simulation.mp4
- Video S2 HS-TENG supplying two temperature sensors.mp4
- Video S3 HS-TENG driving wireless sensing node.mp4
